# Supplementary material for: Human MC4R variants affect endocytosis, trafficking and dimerization revealing multiple cellular mechanisms involved in weight regulation
Source: Cell Rep. 2021 Mar 23;34(12):108862. doi: 10.1016/j.celrep.2021.108862 (PMC7994375; doi:10.1016/j.celrep.2021.108862)
Supplement: Table S1. Summary of functional characterization of MC4R mutants in cells, related to Figure 1 — MC4R mutations that do and do not affect PM localisation are included; GPCRdb generic residue numbers are noted according to Isberg et al. (2015). N-/C-term, N-/C-terminal domain; TM, transmembrane domain; ELC/ICL, extracellular/intracellular loop; PM, plasma membrane; EE, early endosomes; SD, standard deviation; n, number of replicates; effect defined by the mean for a mutation statistically significantly different from WT; GoF, gain-of-function; (-) no significant change / WT-like; LoF, loss-of-function; statistical difference between means assessed in unpaired single-sample t test with Welch’s correction (∗p < 0.05; ∗∗p < 0.01; ∗∗∗p < 0.001); light gray shading, values not determined. [file mmc2.xlsx]

## Sheet: Table S1
	mutation	domain location	GPCRdb residue number	PM localisation [%WT]						EE localisation [%WT]						Internalisation (PM sensor) [%WT]						Internalisation (EE sensor) [%WT]						cAMP production [%WT]						Gαs coupling [%WT]						β-arrestin-1 recruitment [%WT]						β-arrestin-2 recruitment [%WT]
				mean	SD	n	effect	t-test	P value	mean	SD	n	effect	t-test	P value	mean	SD	n	effect	t-test	P value	mean	SD	n	effect	t-test	P value	mean	SD	n	effect	t-test	P value	mean	SD	n	effect	t-test	P value	mean	SD	n	effect	t-test	P value	mean	SD	n	effect
Mutations with PM expression ≥ 85% of WT	T11A	N-term		98.71	2.54619	3	-		0.472752	128.16	30.0087	3	-		0.245595	84.94	8.94085	3	-		0.11155	103	17.4568	3	-		0.610681	131.374	42.7367	8	-		0.0764896	58.5187	11.4251	5	LoF	* *	0.00125181	220.645	162.583	6	-		0.128799	70.498	6.49612	4	LoF
	S19G	N-term		124.302	6.02911	3	GoF	*	0.0199061	101.46	6.58755	3	-		0.737987	72.99	8.28786	3	LoF	*	0.0114603	109	12.0403	3	-		0.248513	97.6472	3.58869	4	-		0.281083	251.407	32.3851	6	GoF	* * *	8.89361e-05	93.3151	18.5168	3	-		0.595606	106.617	17.4009	3	-
	S30F	N-term		86.16	3.17869	3	LoF	*	0.0171329	130.994	28.9446	3	-		0.204802	83.96	13.6347	3	-		0.228595	96	46.868	3	-		0.904685	84.1208	29.9914	6	-		0.251282	70.663	23.533	4	-		0.0882299	131.518	68.3697	6	-		0.310054	98.8383	8.72756	4	-
	G34A	N-term		94.0167	4.40253	3	-		0.142801	111.816	10.3921	3	-		0.187729	81.43	15.7998	3	-		0.218935	99	4.50121	3	-		0.702016	100.065	16.7413	8	-		0.991626	83.0731	8.72767	5	LoF	*	0.0122844	88.4937	47.8471	6	-		0.581429	87.0426	7.47602	4	LoF
	T53I	TM-1	1.41x41	128.1	2.74044	3	GoF	* *	0.00315534	115.803	12.5129	3	-		0.160222	63.88	5.75214	3	LoF	* * *	0.000295021	103	45.2957	3	-		0.628974	102.069	19.2222	8	-		0.769667	143.377	40.2343	5	-		0.0734991	148.842	75.2505	6	-		0.172736	151.819	34.8821	4	-
	V103I	TM-2	2.63x63	120.467	1.97569	3	GoF	* *	0.00309174	125.097	24.7174	6	-		0.055358	97.67	12.9263	3	-		0.923719	100	34.5768	6	-		0.534305	105.625	16.887	3	-		0.622273	242.398	56.6928	9	GoF	* * *	6.70076e-05	513.572	300.45	6	GoF	*	0.0198519	252.99	34.0459	4	GoF
	T112M	ECL1		93.3067	1.15453	3	LoF	* *	0.00977236	104.745	18.0354	3	-		0.69331	83.97	13.7456	3	-		0.230983	79	16.6591	3	-		0.0651081	105.597	37.6068	8	-		0.686398	57.066	4.41374	4	LoF	* * *	0.000296674	78.8582	48.8596	6	-		0.337679	51.8323	13.378	4	LoF
	I186V	ECL2		117.382	3.30548	3	GoF	*	0.0118402	78.2536	3.8749	3	LoF	*	0.0104183	75.63	5.41785	3	LoF	* *	0.00140857	96.47	13.6562	3	-		0.875142	115.924	4.50251	4	GoF	* *	0.00581085	67.7253	15.4471	6	LoF	* *	0.00371378	81.8654	21.8402	3	-		0.286978	85.6459	4.50936	3	LoF
	S191T	ECL2		143.9	5.52449	3	GoF	* *	0.00523735	145.492	32.3028	3	-		0.134883	57.62	10.6209	3	LoF	* *	0.00970276	138	23.9149	3	GoF	*	0.0326094	123.436	38.5886	8	-		0.129535	197.305	94.9687	5	-		0.0837571	188.737	117.993	6	-		0.124804	133.347	36.2359	4	-
	M200V	TM-5	5.36x36	113.9	1.30767	3	GoF	* *	0.00293717	105.198	19.8209	3	-		0.694223	35.16	10.0078	3	LoF	* *	0.00241809	86	20.0513	3	-		0.163033	88.8475	16.4187	8	-		0.0961529	52.1319	20.9255	5	LoF	* *	0.00690948	42.8431	25.3673	6	LoF	* *	0.002674	49.0183	18.9318	4	LoF
	G231S	ICL3		91.6756	1.79256	3	LoF	*	0.0151075	78.789	0.703851	3	LoF	* * *	0.000366843	84.14	11.8836	3	-		0.197849	99.04	17.2984	3	-		0.793515	107.121	7.66869	3	-		0.249008	67.5331	14.1038	4	LoF	*	0.0192672	61.8039	5.07753	4	LoF	* * *	0.000637406	69.4372	5.52707	4	LoF
	T232S	ICL3		112.224	2.61558	3	GoF	*	0.0149203	89.4968	9.975	3	-		0.209752	92	7.2521	3	-		0.283393	89.96	12.6808	3	-		0.274841	109.949	11.9945	4	-		0.195716	45.7431	7.4152	6	LoF	* * *	9.92861e-06	57.7832	13.2047	3	LoF	*	0.0310981	73.8511	5.19952	3	LoF
	R236C	ICL3		85.5733	3.40153	3	LoF	*	0.0180312	104.443	18.9364	3	-		0.723797	36.84	15.4707	3	LoF	*	0.0228862	70	14.6488	3	LoF	* *	0.00698849	82.683	22.328	5	-		0.157895	21.9895	8.24125	4	LoF	* * *	0.000321778	37.708	26.1109	6	LoF	* *	0.00207696	25.8476	10.8885	4	LoF
	G238D	TM-6	6.28x28	95.3133	5.05375	3	-		0.249454	146.748	25.9417	3	-		0.0891357	36.39	6.65108	3	LoF	* * *	6.08911e-05	69.41	9.41808	3	LoF	* *	0.00192076	91.175	22.8253	6	-		0.387094	93.9768	10.2547	4	-		0.324861	136.876	117.708	6	-		0.477508	127.289	27.3195	4	-
	N240S	TM-6	6.30x30	86.09	6.65351	3	-		0.0685194	113.734	19.8945	3	-		0.354351	64.8	9.04304	3	LoF	*	0.011857	82	9.43803	3	-		0.0988372	119.735	17.7345	6	GoF	*	0.0414902	253.309	145.691	5	-		0.078259	226.857	150.361	6	-		0.0936452	160.941	24.8854	4	GoF
	I251L	TM-6	6.41x41	117.933	2.83608	3	GoF	* *	0.00823385	125.882	32.1811	6	-		0.105922	58.52	8.17874	3	LoF	* *	0.00219891	101	30.8085	6	-		0.669362	65.1714	2.66958	3	LoF	* *	0.00195262	138.826	46.1895	9	GoF	*	0.0357135	200.526	172.416	6	-		0.212613	141.969	42.8726	4	-
	I289L	TM-7	7.40x39	120.122	2.23562	3	GoF	* *	0.00408928	84.6147	5.31049	3	LoF	*	0.037494	87.08	8.83866	3	-		0.153852	98.67	12.0599	3	-		0.87929	108.958	9.76939	7	-		0.0514525	96.529	34.8562	4	-		0.85487	159.303	31.4603	4	GoF	*	0.0326652	136.822	19.5081	4	GoF
	S295P	TM-7	7.46x46	94.6706	3.1434	3	-		0.0990362	68.0567	0.964268	3	LoF	* * *	0.00030361	72.13	10.8028	3	LoF	*	0.0328779	73.14	11.4281	3	LoF	* *	0.00889345	104.223	9.5581	3	-		0.524064	50.6286	18.7648	6	LoF	* *	0.00133749	32.0156	7.4873	4	LoF	* * *	0.000364256	42.2919	6.10698	4	LoF
	L304F	TM-7	7.55x55	99.3979	1.26432	3	-		0.496162	91.3334	7.60073	3	-		0.186956	90.12	8.27227	3	-		0.217675	98.97	10.1955	3	-		0.857373	106.453	17.4612	7	-		0.365927	111.523	37.2606	4	-		0.580021	136.444	11.9489	3	GoF	*	0.0340147	118.066	23.1774	3	-
	R305S	helix 8	7.56x56	133.584	1.56358	3	GoF	* * *	0.000721741	94.4654	4.26159	3	-		0.15341	92	6.4848	3	-		0.242818	116	17.57	3	-		0.136079	62.4697	10.2647	4	LoF	* *	0.00528168	90.2491	23.3454	6	-		0.353184	91.1616	22.2061	3	-		0.561819	98.4467	17.3328	3	-
	L325F	C-term		98.6309	1.6147	3	-		0.279686	94.0356	3.81251	3	-		0.113479	95.8	8.77803	3	-		0.67846	97.47	17.1767	3	-		0.98486	101.247	14.0981	7	-		0.822815	37.0958	15.931	4	LoF	* *	0.00423204	40.419	14.4226	7	LoF	* * *	3.48109e-05	40.8711	8.48652	4	LoF
	C326R	C-term		130.84	10.4392	3	GoF	*	0.0361354	89.0499	10.4718	3	-		0.211815	87.58	7.66259	3	-		0.115875	97.02	16.0333	3	-		0.936015	104.686	16.1117	3	-		0.664481	42.071	13.399	6	LoF	* * *	0.000129773	49.1964	6.77708	4	LoF	* * *	0.000644039	53.7122	16.2964	4	LoF
Mutations with PM expression < 85% of WT	S4F	N-term		72.5167	1.93898	3	LoF	* *	0.00165503	100.427	4.50762	3	-		0.88487	87.38	13.9395	3	-		0.326702	79.64	2.28802	3	-		0.0700622	90.2024	22.2395	8	-		0.25282	138.042	19.4603	5	GoF	*	0.0119569	124.498	70.0872	6	-		0.43101	125.794	12.4025	4	GoF
	E42K	TM-1	1.30x30	81.1367	1.73866	3	LoF	* *	0.00281988	111.965	21.8912	3	-		0.443725	80.87	9.30804	3	-		0.0668016	88	22.295	3	-		0.25719	121.423	52.181	8	-		0.28362	98.225	17.0431	5	-		0.827282	109.024	43.7817	6	-		0.635109	86.842	8.15892	4	LoF
	F51L	TM-1	1.39x39	52.4287	1.78565	3	LoF	* * *	0.000469328
	E61G	TM-1	1.49x49	46.8924	1.78515	3	LoF	* * *	0.000376419
	A70D	TM-1	1.58x58	26.0759	0.804014	3	LoF	* * *	3.94283e-05
	H76R	ICL1		32.05	1.95441	3	LoF	* * *	0.000275645	122.903	15.2735	3	-		0.121756	27.89	10.7058	3	LoF	* *	0.00204985	37	32.9157	3	LoF	*	0.0201549	75.672	29.1508	3	-		0.285199	31.1203	10.6355	9	LoF	* * *	5.11448e-08	23.8913	6.00961	6	LoF	* * *	6.53369e-07	11.1611	1.94063	4	LoF
	S77L	TM-2	2.37x37	40.7117	2.10801	3	LoF	* * *	0.000421123
	M79I	TM-2	2.39x39	55.1544	6.154	3	LoF	* *	0.00621853
	S94N	TM-2	2.54x54	32.5224	2.90834	3	LoF	* * *	0.000618651
	V95A	TM-2	2.55x55	58.3089	4.53321	3	LoF	* *	0.00391781
	D126E	TM-3	3.29x29	73.3024	3.32492	3	LoF	* *	0.00513033
	S136P	TM-3	3.39x39	15.0067	0.455009	3	LoF	* * *	9.55307e-06	118.115	3.62474	3	GoF	*	0.0130853	36.61	17.059	3	LoF	*	0.0268854	8	2.18816	3	LoF	* * *	1.17815e-10	2.74134	1.62367	3	LoF	* * *	9.28876e-05	22.5675	5.71265	4	LoF	* * *	0.000110154	12.9818	6.10719	6	LoF	* * *	3.63302e-07	6.48422	1.90159	4	LoF
	S139R	TM-3	3.42x42	32.6358	3.72483	3	LoF	* *	0.00101758
	L141H	TM-3	3.44x44	26.0133	0.706049	3	LoF	* * *	3.03544e-05
	Q156P	ICL2		28.7667	3.03528	3	LoF	* * *	0.000604667	129.101	22.9637	3	-		0.159375	13.34	12.2369	3	LoF	* *	0.00821269	24	17.2334	3	LoF	*	0.0206775	63.0415	18.7048	8	LoF	* * *	0.000825697	44.3323	11.8163	5	LoF	* * *	0.000459282	43.9596	20.3508	6	LoF	* *	0.00108675	12.1709	0.907363	4	LoF
	I160M	ICL2		52.352	1.05407	3	LoF	* * *	0.000163089
	R165W	TM_4	4.41x41	19.19	0.491223	3	LoF	* * *	1.23168e-05	97.4188	6.04272	3	-		0.536444	9.419	14.9008	3	LoF	*	0.0104661	12.8311	13.3638	3	LoF	* * *	1.55294e-06	62.0591	7.19529	3	LoF	*	0.011777	5.86863	2.87775	4	LoF	* * *	7.86992e-06	6.26733	2.31874	6	LoF	* * *	1.99184e-09	1.76231	0.396511	4	LoF
	V166I	TM-4	4.42x42	22.8733	2.63586	3	LoF	* * *	0.000389098	141.878	20.1356	3	-		0.069161	17.29	19.6761	3	LoF	*	0.0204806	10	17.4429	3	LoF	*	0.0225701	110.798	29.0869	6	-		0.404888	37.2449	13.3477	4	LoF	* *	0.00254828	25.1169	13.0646	6	LoF	* * *	3.29728e-05	7.72626	5.37163	4	LoF
	I170V	TM-4	4.46x46	50.0533	5.92892	3	LoF	* *	0.00466413	112.855	15.317	6	-		0.094938	61.44	19.0526	3	-		0.0836533	76	18.4883	6	LoF	* *	0.00950557	37.5589	18.359	8	LoF	* * *	2.76066e-05	71.4633	21.4426	5	LoF	*	0.0409063	62.9154	43.639	6	-		0.0918762	49.7551	13.0905	4	LoF
	S180P	TM-4	4.56x56	35.4204	1.63018	3	LoF	* * *	0.000212334
	F202L	TM-5	5.38x38	82.4033	5.32988	3	LoF	*	0.0292462	98.0013	18.7791	3	-		0.870741	70.52	10.7301	3	LoF	*	0.0278083	85	13.6629	3	-		0.0741437	119.148	39.0461	7	-		0.242133	53.9517	4.68123	4	LoF	* * *	0.000286942	46.7898	37.1161	6	LoF	*	0.0170708	51.614	12.5461	4	LoF
	A227T	ICL3		80.4351	2.53659	3	LoF	* *	0.00555638
	T246N	TM-6	6.36x36	37.6985	1.16585	3	LoF	* * *	0.000116705
	Q273P	ECL3		23.3743	1.50416	3	LoF	* * *	0.00012842																																		3
	N274S	ECL3		42.8267	2.53804	3	LoF	* * *	0.000656236	121.931	32.5787	3	-		0.363863	60.34	12.9384	3	LoF	*	0.0425103	72	32.4656	3	-		0.0771575	114.596	25.605	8	-		0.150935	34.7693	11.1768	5	LoF	* * *	0.000199006	29.2738	16.1715	6	LoF	* * *	0.000122761	23.3542	6.2123	4	LoF
	F280L	TM-7	7.31x30	26.924	0.604955	3	LoF	* * *	2.28434e-05
	L300P	TM-7	7.51x51	31.1325	1.56025	3	LoF	* * *	0.000171051
	S306N	helix 8	8.47x47	39.5133	0.708309	3	LoF	* * *	4.57062e-05
[truncated: 26 more columns]
