# Supplementary material for: Human MC4R variants affect endocytosis, trafficking and dimerization revealing multiple cellular mechanisms involved in weight regulation
Source: Cell Rep. 2021 Mar 23;34(12):108862. doi: 10.1016/j.celrep.2021.108862 (PMC7994375; doi:10.1016/j.celrep.2021.108862)
Supplement: Table S2. Phenotypes of MC4R variant carriers, related to Figure 1 — Obese patients from the GOOS cohort with mutations in MC4R that were studied here, are shown. Some had multiple attendances. M-male; F-female; (-) Data not available. Height and BMI SDS were calculated up to age 22. IGT, impaired glucose tolerance; BMI, body mass index; SDS, standard deviation score; Type 2 DM, type 2 diabetes mellitus; SBP, systolic blood pressure; DBP, diastolic blood pressure are measured in millimeters of mercury (mmHg). Normal range for fasting insulin in this assay = 0-60 pmol/l. ˆAlso carries MC4R E61K (het). ∼Also carries MC4R T112NfsX11 (het). ∼∼Also carries M200del. #Homozygous, ∗6 months post sleeve gastrectomy. [file mmc3.xlsx]

## Sheet: MC4R variant carriers
Table S2. Phenotypes of MC4R variant carriers.
MC4R variant	Patient number	Sex	Attendance	Age (years)	BMI (kg/m2)	BMI SDS	Height Centile	Height SDS	Fasting Insulin (pmol/L)	Fasting Glucose (mmol/L)	Type 2 DM (Yes/No/IGT)	SBP (mmHg)	DBP (mmHg)
S4F	1	F	1	13	37.9	3.6	91	1.7	-	-	No	-	-
	2	F	1	5.3	27.1	4.2	99.6	3.9	-	-	No	-	-
T11A	1	M	1	12.4	37.3	3.6	75	0.5	248	5.1	No	-	-
			2	18.8	54	4.4	25	-0.6	-	4.4	No	146	81
			3	21.9	57.9	4.7	-	-	-	4.2	No	145	90
	2	F	1	5.1	27.9	4.5	91	1.6	-	-	No	80	50
			2	7.8	29.6	3.7	91	1.5	30.6	4.6	No	-	-
S19G	1	F	1	2.1	36.6	6.8	99.6	3.5	48	-	No	-	-
S30F	1	F	1	4.5	26.7	4.4	98	2.2	16	4.4	No	-	-
			2	13.8	48.1	4.2	98	1.8	-	4.8	No	-	-
G34A	1	F	1	14.4	34	3.1	75	0.4	69	4.8	No	-	-
			2	15.4	33.8	3	50	0.2	156	-	No	99	62
			3	24.5	40.8	-	75	-	-	-	No	120	70
	2	F	1	48.6	34.4	-	50	-	42.9	5.1	IGT	127	65
			2	53.5	33.9	-	50	-	-	5.7	IGT	131	66
	3	F	1	20.9	25.9	1.2	9	-1.1	47	4.3	No	120	80
	4	F	1	18.7	34.6	2.9	9	-1.3	77.1	4.1	No	118	72
			2	23.6	39.2	-	9	-	-	4.4	No	122	60
E42K	1	F	1	9.4	30.5	3.4	75	0.7	135	4.4	No	-	-
T53I	1	F	1	13.8	46	4.1	50	0.3	-	-	No	128	86
			2	15	46.5	4.2	50	0.04	113	5.3	No	143	93
			3	16.4	47.9	4.1	25	-0.3	285	5.6	No	125	80
	2	F	1	44	49.8	-	50	-	151	5.6	IGT	-	-
H76R	1^	M	1	10.8	27.9	3	98	2	-	-	No	122	56
			2	12.7	31.8	3.1	99.6	2.4	199	4.8	No	105	62
			3	13.6	34.8	3.3	98	2.2	-	-	No	113	66
	2	M	1	14.6	29.3	2.6	91	1.6	-	-	No	120	50
			2	15.3	28.7	2.5	91	1.2	67	4.2	No	148	59
			3	15.9	27.8	2.2	91	1.2	-	-	No	162	57
	3	M	1	11.9	39.6	3.7	98	2	-	-	No	153	67
			2	12.3	39.2	3.7	98	1.9	-	-	No	135	64
			3	13	38.2	3.6	98	1.7	-	-	No	128	77
	4	M	1	10.9	33.3	3.5	99.6	2.8	177	5.2	No	-	-
			2	12.3	37.2	3.6	99.6	2.7	-	4.7	No	137	88
			3	13.3	37.5	3.5	99.6	2.8	-	-	No	150	89
	5	M	1	8.7	33.5	4	99.6	2.7	82	5.1	No	92	51
			2	11.6	37.3	3.6	99.6	2.9	-	-	No	117	64
			3	13.6	39.5	3.6	99.6	2.5	130	4.9	No	136	75
	6~	M	1	15.7	50.4	4.1	98	2.3	124.8	4.1	No	140	90
T112M	1	F	1	5	27.4	4.4	98	1.9	-	-	No	-	-
			2	12.4	42.7	4	91	1.4	90	7	Yes	112	63
			3	17.2	37.6	3.3	50	-0.2	132	5.3	Yes	137	78
	2	M	1	10.9	28.9	3.1	99.6	3.1	252	5.2	No	-	-
	3	M	1	12.6	27.7	2.7	25	-0.8	83.8	4	No	149	80
	4	F	1	14.7	43.3	3.9	25	-0.6	-	4.8	No	-	-
	5	F	1	4.7	26.2	4.3	98	2.2	-	4.5	No	-	-
	6	F	1	4.3	34.1	4.3	98	1.9	132	5.1	No	-	-
			2	7.9	41	4.7	98	1.9	114	-	No	-	-
	7	M	1	3.1	25.3	4.2	98	1.8	20	4.4	No	-	-
			2	4.1	25.1	4.6	99.6	2.4	-	-	No	107	68
S136P	1	F	1	8.4	29.1	3.4	50	-0.1	116	-	No	-	-
			2	11	32	3.3	50	-0.2	231	5.3	No	-	-
			3	14.5	35.8	3.3	25	-0.9	-	-	IGT	-	-
	2	F	1	35.9	31.3	-	50	-	-	-	DM	-	-
	3	F	1	15.4	44.2	3.9	98	1.9	-	-	No	-	-
			2	16.4	46.7	4.1	98	1.6	-	5.7	IGT	110	60
	4	F	1	38.1	38.6	-	75	-	-	4.7	No	121	79
	5	F	1	14	42.2	3.8	91	1.2	-	4.4	No	123	67
	6	M	1	10.1	42	4.1	99.6	2.5	118.2	5	No	-	-
			2	14.8	62.1	4.4	91	0.9	-	-	No	-	-
Q156P	1	M	1	9.1	30.5	3.6	99.6	2.6	-	-	No	-	-
R165W	1#	F	1	4.9	38.1	5.9	50	-0.1	-	3.9	No	-	-
			2	6.3	35.5	4.9	98	2	-	-	No	-	-
	2	F	1	39.2	32.4	-	50	-	-	-	Yes	-	-
	3#	M	1	1.7	25.1	4.3	98	1.5	29	5.1	No	-	-
	4	F	1	8.4	27.2	3.2	50	0.2	-	-	No	-	-
			2	9.4	28.5	3.1	50	0	107	4.7	No	-	-
	5	F	1	33	41.5	-	99.6	-	146	9.8	Yes	-	-
	6#	M	1	13.8	39	3.6	75	0.5	-	-	No	-	-
	7#	F	1	28	61.2	-	9	-	-	-	No	-	-
	8	F	1	7.1	33.9	4.4	99.6	4.9	212	4.9	No	-	-
			2	8.3	34.2	4	99.6	5.1	-	5	No	124	88
	9	F	1	45.9	29.9	-	75	-	-	4.9	No	107	66
	10#	F	1	4.8	37.2	5.9	98	2	-	-	No	-	-
	11	F	1	14.5	31.5	2.8	91	1.1	133	3.9	No	-	-
			2	15.7	23.5	1.1	91	1.3	-	4.2	No	100	72
	12	F	1	40.7	24.5	-	50	-	-	-	No	-	-
	13	M	1	9.9	24.5	2.6	75	0.8	-	-	No	117	72
	14~~	F	1	1.6	26.9	4.8	75	1	151	4.8	No	-	-
			2	3	31	5.7	98	1.8	-	-	No	-	-
	15#	F	1	6.3	-	-	-	-	-	-	No	-	-
	16	F	1	7.6	28.8	3.6	99.6	2.4	109	5.3	No	-	-
	17	M	1	4.8	25.2	4.5	99.6	3.3	-	-	No	-	-
V166I	1	M	1	8.7	63.9	4.9	99.6	3	240	5.1	No	-	-
I170V	1	M	1	17	46.3	4	75	0.6	-	5.8	No	-	-
	2	F	1	9.6	33.8	3.7	91	1.3	-	5.1	No	-	-
			2	13.2	36.8	3.5	91	1.3	-	-	No	108	62
			3	17.1	43	3.8	75	0.8	-	4.7	No	124	82
	3	F	1	2.3	29.3	5.5	99.6	2.5	-	4.1	No	-	-
			2	3.7	32.5	5.8	99.6	3.1	-	-	No	100	76
			3	13.2	47.4	4.2	98	1.7	-	4.5	No	137	81
	4	F	1	35.3	41.1	-	25	-	-	4.9	No	105	58
	5	F	1	4.4	24.8	4	99.6	2.3	31.2	4.3	No	-	-
			2	5.2	22.1	3.1	98	1.9	-	-	No	99	65
	6	M	1	11.1	30.7	3.2	50	0.3	130	4.6	No	-	-
	7	M	1	4.3	28.2	5.3	91	1.1	-	-	No	-	-
			2	8.9	35.8	4.1	91	1.3	-	-	No	-	-
	8	M	1	15.7	43.1	3.8	25	-0.5	238	12.1	Yes	-	-
S191T	1	M	1	13.5	29.7	2.8	50	0.2	224.4	-	No	-	-
M200V	1	M	1	9.9	31.7	3.5	99.6	3.3	32.4	4.8	No	96	73
	2	F	1	7.1	22.2	2.6	75	0.8	73	-	No	-	-
F202L	1	M	1	31.3	57.2	-	50	-	446	5.8	No	170	105
	2	F	1	18.2	97.34	5.6	75	0.9	-	-	No	-	-
	3	M	1	14	44.1	3.9	25	-0.9	141	5.2	No	129	97
			2	15	49.2	4.1	9	-1.3	-	-	No	129	71
			3	18.7	52.3	4.3	2	-2.3	-	-	No	135	76
	4	F	1	48.8	40.1	-	25	-	-	-	No	136	67
	5	M	1	3.8	26.3	4.9	91	1.5	-	-	No	130	65
			2	4.9	27.6	5	91	1.4	45	4.5	No	-	-
	6	M	1	11.2	37	3.7	98	1.9	105	4.9	IGT	-	-
			2	12.3	34.6	3.4	98	1.9	107.4	4.7	IGT	-	-
	7	F	1	5	28.1	4.5	99.6	3.5	47.4	5	No	-	-
T232S	1	F	1	11.2	27.9	2.7	98	2	129	4.9	No	-	-
R236C	1	M	1	4	27.3	5.1	91	1.3	22.3	4.5	No	-	-
			2	6.2	23.5	3.6	75	0.9	72	4.6	No	96	68
			3	13.7	30.6	2.9	75	1	-	-	No	122	75
	2	F	1	46.5	25.5	-	9	-	-	17	Yes	147	95
	3	M	1	5.6	23.7	3.8	91	1.3	-	-	No	112	68
			2	6.6	25	3.7	98	2.1	-	-	No	117	82
			3	7.5	28.5	3.9	99.6	2.3	-	-	No	149	75
G238D	1	F	1	12.5	33.1	3.2	75	0.5	143	5.2	No	-	-
			2	15.3	39.8	3.6	9	-1.3	106	5.4	No	-	-
			3	31.3	45.2	-	-	-	-	5.5	No	150	88
	2	M	1	45.2	35.5	-	2	-	-	5.4	Yes	-	-
	3	F	1	17.9	23	0.6	9	-1.1	96	4.6	No	-	-
N240S	1	F	1	8	28.7	3.5	91	1.1	101	5.1	No	121	73
			2	8.8	26	2.9	75	0.9	88.9	4.4	No	114	68
			3	21.1	39.2	3.4	50	0.1	-	-	No	111	74
	2	F	1	48.4	32.3	-	25	-	43.9	4.6	No	-	-
	3	F	1	15.2	43.5	3.9	9	-1.2	614	6.8	IGT	120	80
			2	17.5	51.2	4.3	9	-1	138.9	5.1	IGT	130	80
			3	18.1	44.5	3.9	9	-1.4	76.2	4.6	No*	119	71
N274S	1	M	1	10.5	28	3	91	1.4	-	-	No	-	-
	2	F	1	5	42	6.2	50	-0.2	-	-	No	-	-
Obese patients from the GOOS cohort with mutations in MC4R that were studied here, are shown. Some had multiple attendances. M-male; F-female; ( - ) Data not available. Height and BMI SDS were calculated up to age 22. IGT, impaired glucose tolerance; BMI, body mass index; SDS, standard deviation score; Type 2 DM, type 2 diabetes mellitus; SBP, systolic blood pressure; DBP, diastolic blood pressur…
